# Supplementary material for: Genetic Diversity in Phytoplasmas from X-Disease Group Based in Analysis of idpA and imp Genes
Source: Microorganisms. 2025 May 21;13(5):1170. doi: 10.3390/microorganisms13051170 (PMC12114192; doi:10.3390/microorganisms13051170)
Supplement: Supplementary file 1 [file microorganisms-13-01170-s001.zip]

Archive with 1 entries (1 files):
- microorganisms-3581236-supplementary.pdf
